# Supplementary material for: Cocaine-context memories are transcriptionally encoded in nucleus accumbens Arc ensembles
Source: Nat Commun. 2025 Jul 2;16:6084. doi: 10.1038/s41467-025-61004-9 (PMC12222677; doi:10.1038/s41467-025-61004-9)
Supplement: Supplementary file 3 — Supplementary Dataset 1 [file 41467_2025_61004_MOESM3_ESM.xlsx]

## Sheet: Sheet1
Gene	Forward (5' to 3')	Reverse (5' to 3')
Arc	GGAGGGAGGTCTTCTACCGT	CTACAGAGACAGTGTGGCGG
cFos	TACTACCATTCCCCAGCCGA	GCTGTCACCGTGGGGATAAA
Fosb	GTGAGAGATTTGCCAGGGTC	AGAGAGAAGCCGTCAGGTTG
Zif268	CTGACCAACGAGAAGCCCAA	TCCCAAGTAGGTCACGGTCT
Npas4	TATGGACTGCTACACCCCGA	GGCTTGAAGTCTCACCACCA
Ppia	CAAATGCTGGACCAAACACAAACG	GTTCATGCCTTCTTTCACCTTCCC
Rpl38	AGGATGCCAAGTCTGTCAAGA	TCCTTGTCTGTGATAACCAGGG
Tbp	CCCCACAACTCTTCCATTCT	GCAGGAGTGATAGGGGTCAT
