# Supplementary material for: Cocaine-context memories are transcriptionally encoded in nucleus accumbens Arc ensembles
Source: Nat Commun. 2025 Jul 2;16:6084. doi: 10.1038/s41467-025-61004-9 (PMC12222677; doi:10.1038/s41467-025-61004-9)
Supplement: Supplementary file 8 — Supplementary Dataset 6 [file 41467_2025_61004_MOESM8_ESM.xlsx]

## Sheet: Sheet1
	Method	Correlation of p-values vs logistic regression (Pearson’s r)	Number of DEGs vs logistic regression	Overlap of DEG lists vs logistic regression (Fisher’s exact test)
	Wilcoxon Rank-Sum	r = 0.97 p < 2.2e-16	0.09	83.6% p < 2.2e-16
	Negative Binomial	r = 0.93 p < 2.2e-16	-0.031	78.0% p < 2.2e-16
	MAST	r = 0.84 p < 2.2e-16	-0.034	66.3% p < 2.2e-16
	DESeq2	r = 0.51 p < 2.2e-16	0.098	40.2% p < 2.2e-16
