# Supplementary material for: Cocaine-context memories are transcriptionally encoded in nucleus accumbens Arc ensembles
Source: Nat Commun. 2025 Jul 2;16:6084. doi: 10.1038/s41467-025-61004-9 (PMC12222677; doi:10.1038/s41467-025-61004-9)
Supplement: Supplementary file 10 — Source Data [file 41467_2025_61004_MOESM10_ESM.xlsx]

## Sheet: Figure 1b,c
Figure 1b,c
	Sex	Regimen	Context	Arc mRNA relative Ratio	Locomotion (cm)
	Male	Acute	Ctxt Only	1.1697	2326.5
	Male	Acute	Ctxt Only	1.1818	3872.3
	Male	Acute	Ctxt Only	0.867	2278.5
	Male	Acute	Ctxt Only	0.852	1966.7
	Male	Acute	Ctxt Only	1.2258	2992.5
	Male	Acute	Ctxt Only	0.7616	3147.9
	Male	Acute	Ctxt Only	0.9422	3153
	Male	Acute	Ctxt+Coc	2.4471	20507
	Male	Acute	Ctxt+Coc	2.2974	13148
	Male	Acute	Ctxt+Coc	2.3253	10559
	Male	Acute	Ctxt+Coc	1.7844	23019
	Male	Acute	Ctxt+Coc	2.8178	31468
	Male	Acute	Ctxt+Coc	2.2145	10542
	Male	Acute	Ctxt+Coc	1.8253	12358
	Male	Repeated	Ctxt Only	0.4003	8834.8
	Male	Repeated	Ctxt Only	0.0767	4917.2
	Male	Repeated	Ctxt Only	1.7363	7531.2
	Male	Repeated	Ctxt Only	1.1898	7155.3
	Male	Repeated	Ctxt Only	1.3666	9332.1
	Male	Repeated	Ctxt Only	0.4634	7496.8
	Male	Repeated	Ctxt Only	0.0934	10238
	Male	Repeated	Ctxt Only	1.5116	5696.7
	Male	Repeated	Ctxt Only	0.8274	7705.8
	Male	Repeated	Ctxt Only	0.2432	8679.4
	Male	Repeated	Ctxt+Coc	2.0785	18370
	Male	Repeated	Ctxt+Coc	0.1992	25321
	Male	Repeated	Ctxt+Coc	1.4137	10344
	Male	Repeated	Ctxt+Coc	2.0988	30263
	Male	Repeated	Ctxt+Coc	1.1419	18621
	Male	Repeated	Ctxt+Coc	1.9359	15878
	Male	Repeated	Ctxt+Coc	1.6278	12266
	Male	Repeated	Ctxt+Coc	1.2593	22523
	Male	Repeated	Ctxt+Coc	0.946	10939
	Male	Repeated	Ctxt+Coc	0.2851	35425

## Sheet: Figure 1e,f
Figure 1e,f
	Sex	Regimen	Context	Arc positive cells /mm2	Locomotion (cm)
	Male	Acute	Ctxt Only	39.8936	3818.03
	Male	Acute	Ctxt Only	29.2032	3675.94
	Male	Acute	Ctxt Only	51.7139	6126.3
	Male	Acute	Ctxt Only	45.968	5494.09
	Male	Acute	Ctxt+Coc	123.72	15683.3
	Male	Acute	Ctxt+Coc	119.05	11090.4
	Male	Acute	Ctxt+Coc	81.83	6911.48
	Male	Acute	Ctxt+Coc	152.82	11482
	Male	Acute	Ctxt+Coc	127.07	16038.2
	Male	Acute	Ctxt+Coc	107.46	13525.6
	Male	Acute	Ctxt+Coc	79.2	4408.46
	Male	Repeated	Ctxt Only	76.4845	3999.54
	Male	Repeated	Ctxt Only	70.922	4669.06
	Male	Repeated	Ctxt Only	47.2813	5487.55
	Male	Repeated	Ctxt Only	61.1876	12782.9
	Male	Repeated	Ctxt Only	46.5425	8003.19
	Male	Repeated	Ctxt Only	67.38	3629.99
	Male	Repeated	Ctxt+Coc	73.01	10402.9
	Male	Repeated	Ctxt+Coc	66.98	6540.1
	Male	Repeated	Ctxt+Coc	83.99	18486.7
	Male	Repeated	Ctxt+Coc	63.04	29892.1
	Male	Repeated	Ctxt+Coc	67.97	15255.3
	Male	Repeated	Ctxt+Coc	70.08	20303.9
	Male	Repeated	Ctxt+Coc	54.88	7753.79

## Sheet: Figure 2d,e,f
Figure 2d,e,f
	Animal	Sex	Group	Tagging	Chronic	Challenge	Total	ArcPos	TomPos	ArcPosTomPos	Sensitization (D5/D1)
	8251	Male	ACU-SAL	COC	SAL	SAL	2381	82	178	20	0.50131
	8252	Male	ACU-SAL	COC	SAL	SAL	2671	101	181	23	0.442263
	8979	Male	ACU-SAL	COC	SAL	SAL	2381	93	70	14	1.07616
	8980	Male	ACU-SAL	COC	SAL	SAL	2751	96	81	11	0.368689
	8998	Male	ACU-SAL	COC	SAL	SAL	1722	65	33	4	0.451679
	7660	Male	ACU-COC	COC	SAL	COC	1960	89	53	20	0.573869
	8978	Male	ACU-COC	COC	SAL	COC	2479	122	90	28	1.09269
	8992	Male	ACU-COC	COC	SAL	COC	2222	143	59	16	0.927412
	8993	Male	ACU-COC	COC	SAL	COC	1721	125	62	28	1.05573
	8994	Male	ACU-COC	COC	SAL	COC	2660	215	86	41	1.39857
	1843	Male	CHR-SAL	COC	COC	SAL	2945	114	50	8	0.349548
	8237	Male	CHR-SAL	COC	COC	SAL	2365	110	61	9	0.141505
	8238	Male	CHR-SAL	COC	COC	SAL	1738	72	40	5	0.359751
	8660	Male	CHR-SAL	COC	COC	SAL	2697	68	59	10	0.777176
	8988	Male	CHR-SAL	COC	COC	SAL	2468	88	84	4	0.963642
	8989	Male	CHR-SAL	COC	COC	SAL	2533	63	17	1	1.66263
	8233	Male	CHR-COC	COC	COC	COC	2682	105	65	15	1.91815
	8335	Male	CHR-COC	COC	COC	COC	2279	85	57	7	0.364626
	8336	Male	CHR-COC	COC	COC	COC	2972	135	116	35	2.02962
	8652	Male	CHR-COC	COC	COC	COC	2238	80	41	10	1.53902
	8662	Male	CHR-COC	COC	COC	COC	3006	115	23	5	3.36487
	8990	Male	CHR-COC	COC	COC	COC	2098	83	35	10	1.83276

## Sheet: Figure 3b,d,e,f
Figure 3b,d,e,f
	Animal	Sex	Group	Tagging	Chronic	Challenge	Total	ArcPos	TomPos	ArcPosTomPos	Pre Test	Post Test	CPP Score
	6729	Male	1P-HC	COC	1P	HC	1951	21	117	0	145.445	N/A	N/A
	6730	Male	1P-HC	COC	1P	HC	1431	35	70	6	434	N/A	N/A
	7042	Male	1P-HC	COC	1P	HC	2545	51	129	3	-420.521	N/A	N/A
	7061	Male	1P-HC	COC	1P	HC	2668	34	115	0	203.404	N/A	N/A
	6169	Male	1P-TEST	COC	1P	TEST	2410	323	160	69	243	543	300
	6170	Male	1P-TEST	COC	1P	TEST	1856	214	58	14	-30	-222	-192
	7024	Male	1P-TEST	COC	1P	TEST	2214	257	185	46	-64	-181	-117
	7027	Male	1P-TEST	COC	1P	TEST	2242	292	185	62	-68	76	144
	7031	Male	1P-TEST	COC	1P	TEST	2609	350	227	80	-161	-56	105
	7033	Male	1P-TEST	COC	1P	TEST	2359	275	179	56	-161	69	230
	7040	Male	1P-TEST	COC	1P	TEST	2848	352	223	56	102	-118	-220
	6171	Male	5P-HC	COC	5P	HC	1574	29	10	0	-68.101	N/A	N/A
	6172	Male	5P-HC	COC	5P	HC	2540	30	191	2	-36.47	N/A	N/A
	7021	Male	5P-HC	COC	5P	HC	2020	19	118	0	-197.798	N/A	N/A
	7022	Male	5P-HC	COC	5P	HC	2018	26	5	0	-18.785	N/A	N/A
	7023	Male	5P-HC	COC	5P	HC	1799	23	6	0	83.817	N/A	N/A
	6185	Male	5P-TEST	COC	5P	TEST	2143	139	56	15	149	361	212
	6186	Male	5P-TEST	COC	5P	TEST	2405	213	80	19	188	231	43
	7060	Male	5P-TEST	COC	5P	TEST	2692	232	79	20	-41	268	309
	7069	Male	5P-TEST	COC	5P	TEST	2704	184	74	7	-247	587	834
	7071	Male	5P-TEST	COC	5P	TEST	1864	171	51	8	-281	250	531
	7087	Male	5P-TEST	COC	5P	TEST	1937	155	66	12	-75	369	444
	7089	Male	5P-TEST	COC	5P	TEST	2385	159	69	13	30	337	307

## Sheet: Figure 4b,c
Figure 4
	Animal	Sex	Group	Tagging	Chronic	Challenge	Laser OFF	Laser ON
	10092	Male	1P-TEST	COC	1P	TEST	14.25	85.25
	10096	Male	1P-TEST	COC	1P	TEST	448.37	389.37
	11274	Male	1P-TEST	COC	1P	TEST	666.967	947.967
	11275	Male	1P-TEST	COC	1P	TEST	187.594	464.594
	11276	Male	1P-TEST	COC	1P	TEST	-130.606	298.394
	11278	Male	1P-TEST	COC	1P	TEST	-46.614	-34.614
	10891	Male	1P-TEST	COC	1P	TEST	36.857	-122.143
	10892	Male	1P-TEST	COC	1P	TEST	-246.358	-168.358
	10641	Male	1P-TEST	COC	1P	TEST	105.279	472.279
	10268	Male	5P-TEST	COC	5P	TEST	215	157
	10269	Male	5P-TEST	COC	5P	TEST	129	2
	10160	Male	5P-TEST	COC	5P	TEST	14	-206
	10161	Male	5P-TEST	COC	5P	TEST	437	690
	10162	Male	5P-TEST	COC	5P	TEST	706	567
	11057	Male	5P-TEST	COC	5P	TEST	481	427
	11266	Male	5P-TEST	COC	5P	TEST	740	741
	11267	Male	5P-TEST	COC	5P	TEST	-66	-234
	11554	Male	5P-TEST	COC	5P	TEST	902	871
	17565	Male	HC	COC	Homecage	-	-548.816	-158.726
	17567	Male	HC	COC	Homecage	-	286.653	266.4
	17763	Male	HC	COC	Homecage	-	-187.087	-154.888
	16464	Male	HC	COC	Homecage	-	463.497	477.578
	17553	Male	HC	COC	Homecage	-	-423.057	-375.542
	17430	Male	HC	COC	Homecage	-	25.058	-52.253
	17431	Male	HC	COC	Homecage	-	207.374	-455.156
	17551	Male	HC	COC	Homecage	-	-569.902	-247.18
	17552	Male	HC	COC	Homecage	-	-84.619	-54.054

## Sheet: Figure 5c-l
Figure 5c-l
	GEO Accession number:	GSE289612 - Cocaine-context memories are transcriptionally encoded in nucleus accumbens Arc ensembles

## Sheet: Figure 6c,d,f,h,i
Figure 6c,d,f,h,i
	Neuron	cellType	Group	Mouse	Sex	RMP	Rheobase	pA0	pA20	pA40	pA60	pA80	pA100	pA120	pA140	pA160	pA180	pA200	pA220	pA240	pA260	pA280	pA300	sEPSCsFrequency	sEPSCsAmplitude
	1	unknown	Acute	327	M	-79.95	100	0	0	0	0	0	1	3	7	9	11	11	13	13	13	13	11	1.35	11.72
	2	unknown	Acute	327	M	-94.09	160	0	0	0	0	0	0	0	0	2	3	3	3	4	4	4	4	2.44	12.26
	3	unknown	Acute	327	M	-81.38	140	0	0	0	0	0	0	0	1	3	7	11	19	24	27	29	29	1.42	10.52
	4	unknown	Acute	327	M	-84.77	180	0	0	0	0	0	0	0	0	0	1	5	11	16	21	29	32	0.83	14.76
	5	unknown	Acute	334	M	-82.04	200	0	0	0	0	0	0	0	0	0	0	2	5	7	9	15	18	2.53	15.55
	6	unknown	Acute	334	M	-79.77	180	0	0	0	0	0	0	0	0	0	1	3	5	7	8	13	13	5.55	10.74
	7	unknown	Acute	334	M	-88.91	220	0	0	0	0	0	0	0	0	0	0	0	3	4	6	8	8	3.95	11.05
	8	unknown	Acute	334	M	-88.24	120	0	0	0	0	0	0	1	3	6	9	10	12	13	14	15	15	0.66	12.12
	9	unknown	Acute	330	M	-76.93	180	0	0	0	0	0	0	0	0	0	1	2	5	7	8	9	9	2.92	10.35
	10	unknown	Acute	330	M	-82.24	220	0	0	0	0	0	0	0	0	0	0	0	1	2	4	4	5	3.67	14.68
	11	unknown	Acute	330	M	-80.61	140	0	0	0	0	0	0	0	1	3	6	8	11	15	18	19	21	0.55	12.18
	12	unknown	Acute	330	M	-85.01	160	0	0	0	0	0	0	0	0	2	4	6	8	10	11	12	12	0.87	11.47
	13	unknown	Acute	330	M	-75.11	140	0	0	0	0	0	0	0	1	2	4	6	8	12	14	16	18	1.35	10.82
	14	unknown	Acute	331	M	-79.88	140	0	0	0	0	0	0	0	1	2	5	7	9	11	14	15	15	2.58	12.19
	15	unknown	Acute	331	M	-82.68	140	0	0	0	0	0	0	0	1	2	4	5	7	8	9	10	10	2.04	11.8
	16	unknown	Acute	331	M	-87.87	120	0	0	0	0	0	0	2	4	6	8	9	10	11	11	10	10	0.83	10.28
	17	unknown	Acute	331	M	-80.95	140	0	0	0	0	0	0	0	1	3	5	7	9	11	15	17	19	2.45	10.87
	18	unknown	Acute	332	M	-83.06	100	0	0	0	0	0	1	3	5	7	9	11	13	15	17	19	21	3.67	12.12
	19	unknown	Acute	332	M	-75.46	140	0	0	0	0	0	0	0	1	3	5	7	9	13	15	17	17	5.22	15.26
	20	unknown	Acute	332	M	-84.89	100	0	0	0	0	0	1	2	4	6	8	12	14	16	17	17	19	1.65	9.97
	21	unknown	Acute	332	M	-86.99	100	0	0	0	0	0	1	2	4	6	7	9	10	11	12	12	8	3.77	9.16
	22	unknown	Acute	332	M	-83.06	120	0	0	0	0	0	0	1	2	4	6	8	10	11	12	12	11	1.56	10.13
	23	unknown	Acute	634	M	-75.46	100	0	0	0	0	0	1	2	4	6	8	10	12	14	15	16	16	1.58	9.46
	24	unknown	Acute	634	M	-84.89	140	0	0	0	0	0	0	0	2	4	6	8	10	12	14	15	15	1.46	11.35
	25	unknown	Acute	634	M	-86.99	100	0	0	0	0	0	1	2	3	5	7	8	9	9	9	10	10	1.12	10.73
	26	unknown	Acute	634	M	-79.87	160	0	0	0	0	0	0	0	0	1	3	5	7	9	11	12	12	4.68	9.91
	27	unknown	Acute	636	M	-89.09	160	0	0	0	0	0	0	0	0	2	5	7	10	12	14	16	17	2.38	10.7
	28	unknown	Acute	636	M	-74.89	160	0	0	0	0	0	0	0	0	2	4	6	8	11	14	17	17	2.32	11.96
	29	unknown	Acute	636	M	-82.98	140	0	0	0	0	0	0	0	2	4	6	10	11	13	14	15	15	3.42	13.48
	30	unknown	Acute	636	M	-84.89	160	0	0	0	0	0	0	0	0	1	2	4	6	10	10	10	10	1.58	14.2
	31	unknown	Acute	795	M	-80.54	140	0	0	0	0	0	0	0	1	2	3	5	7	9	9	9	9	0.91	11.05
	32	unknown	Acute	795	M	-80.47	100	0	0	0	0	0	1	2	3	5	7	7	7	6	6	5	5	1.28	10.89
	33	unknown	Acute	795	M	-80.25	140	0	0	0	0	0	0	0	1	1	2	2	3	3	3	3	3	0.82	10.98
	34	unknown	Acute	795	M	-81.59	120	0	0	0	0	0	0	1	2	5	7	9	10	10	10	8	8	4.52	13.82
	35	unknown	Day 5	363	M	-79.71	120	0	0	0	0	0	0	2	5	9	11	17	21	23	25	27	27	2.01	12.01
	36	unknown	Day 5	363	M	-87.98	140	0	0	0	0	0	0	0	2	4	6	8	12	17	21	22	22	1.57	11.15
	37	unknown	Day 5	363	M	-77.04	100	0	0	0	0	0	2	4	6	8	12	14	19	21	23	25	25	3.66	11.4
	38	unknown	Day 5	363	M	-82.61	140	0	0	0	0	0	0	0	1	3	5	9	15	17	21	24	24	5.72	9.48
	39	unknown	Day 5	364	M	-81.56	160	0	0	0	0	0	0	0	0	2	5	7	9	13	17	23	25	1.22	10.75
	40	unknown	Day 5	364	M	-81.97	120	0	0	0	0	0	0	2	4	11	17	21	23	25	26	27	27	0.84	11.61
	41	unknown	Day 5	364	M	-82.89	80	0	0	0	0	1	2	4	8	14	18	20	22	23	24	24	23	2.56	12.97
	42	unknown	Day 5	364	M	-80.86	80	0	0	0	0	1	5	9	11	17	20	21	22	23	24	24	22	1.11	14.65
	43	unknown	Day 5	364	M	-84.98	100	0	0	0	0	0	1	5	9	14	17	20	21	22	23	23	24	0.74	12.41
	44	unknown	Day 5	557	M	-80	80	0	0	0	0	1	3	7	9	13	16	19	21	21	22	23	23	4.32	10.68
	45	unknown	Day 5	557	M	-89.22	60	0	0	0	2	4	9	12	15	16	17	18	19	19	19	20	20	2.54	11.05
	46	unknown	Day 5	557	M	-75.44	80	0	0	0	0	1	2	4	6	8	10	12	14	15	15	15	15	1.54	10.24
	47	unknown	Day 5	557	M	-78.58	140	0	0	0	0	0	0	0	2	5	7	11	14	16	19	19	19	2.33	10.94
	48	unknown	Day 5	558	M	-81.27	160	0	0	0	0	0	0	0	0	1	2	4	6	8	10	10	10	0.75	13.88
	49	unknown	Day 5	558	M	-81.24	120	0	0	0	0	0	0	3	5	7	9	11	14	16	17	17	17	5.68	12.53
	50	unknown	Day 5	558	M	-79.53	120	0	0	0	0	0	0	2	5	7	9	11	14	15	16	17	18	1.83	15.04
	51	unknown	Day 5	632	M	-81.12	140	0	0	0	0	0	0	0	2	4	6	9	15	19	22	25	27	0.94	13.27
	52	unknown	Day 5	632	M	-77.69	120	0	0	0	0	0	0	1	5	9	16	21	23	25	27	29	29	1.01	10.93
	53	unknown	Day 5	632	M	-74.35	160	0	0	0	0	0	0	0	0	1	4	8	12	16	19	21	23	0.66	11.25
	54	unknown	Day 5	632	M	-79.12	200	0	0	0	0	0	0	0	0	0	0	1	2	2	3	4	4	3.69	12.34
	55	unknown	Day 5	632	M	-81.92	140	0	0	0	0	0	0	3	6	8	11	14	17	19	21	23	25	1.67	10.91
	56	unknown	Day 5	633	M	-75.91	180	0	0	0	0	0	0	0	0	0	3	5	9	12	14	14	14	2.51	14.27
	57	unknown	Day 5	633	M	-84	180	0	0	0	0	0	0	0	0	0	1	2	4	4	6	6	6	3.21	10.49
	58	unknown	Day 5	633	M	-85.91	160	0	0	0	0	0	0	0	0	2	4	6	8	10	12	12	14	2.76	10.57
	59	unknown	Day 5	633	M	-79.78	200	0	0	0	0	0	0	0	0	0	0	1	3	5	10	12	12	1.03	9.34
	60	unknown	Day 5	633	M	-79.11	160	0	0	0	0	0	0	0	0	4	6	8	12	17	21	23	23	5.88	10.86
	61	unknown	Day 5	611	M	-74.23	180	0	0	0	0	0	0	0	0	0	1	3	7	13	18	20	20	3.05	15.33
	62	unknown	Day 5	611	M	-83.03	140	0	0	0	0	0	0	0	1	3	5	9	13	15	16	18	18	0.43	11.91
	63	unknown	Day 5	611	M	-75.55	140	0	0	0	0	0	0	0	1	3	7	9	12	14	15	16	16	3.33	10.36
	64	unknown	Day 5	611	M	-76.39	160	0	0	0	0	0	0	0	0	2	4	8	11	13	15	15	15	1.83	12.43
	65	D1-MSNs	naive	3R	M	-83.27	100	0	0	0	0	0	0	3	6	9	12	14	15	15	15	15	15	2.95	9.76635
	66	D1-MSNs	naive	3R	M	-88.2	100	0	0	0	0	0	0	3	5	8	10	12	14	16	17	17	17	2.33	9.30836
	67	D1-MSNs	naive	3R	M	-80.6	120	0	0	0	0	0	0	0	6	9	12	14	15	15	15	15	15	4.45	16.6739
	68	D1-MSNs	naive	3R	M	-82.76	120	0	0	0	0	0	0	4	10	14	15	17	17	18	18	18	18	1.95	12.3994
	69	D1-MSNs	naive	3R	M	-89.2	160	0	0	0	0	0	0	0	0	7	11	11	13	14	14	14	14	2.47	10.417
	70	D1-MSNs	naive	11R	M	-74.71	120	0	0	0	0	0	0	2	5	5	8	8	9	9	10	10	10	4.33	10.6545
	71	D1-MSNs	naive	11R	M	-79.68	180	0	0	0	0	0	0	0	0	0	3	4	4	4	6	6	7	2.58	9.98145
	72	D1-MSNs	naive	11R	M	-78.5	120	0	0	0	0	0	0	1	3	5	7	7	7	7	7	7	7	5.82	12.6637
	73	D1-MSNs	naive	11R	M	-81.4	120	0	0	0	0	0	0	4	10	14	15	17	17	18	18	18	18	1.82	13.1468
	74	D1-MSNs	naive	11R	M	-69.74	160	0	0	0	0	0	0	0	0	7	11	11	13	14	14	14	14	3.52	10.1679
	75	D1-MSNs	naive	4R	M	-81.44	140	0	0	0	0	0	0	0	1	3	5	7	9	12	13	13	13	4.03	12.34
	76	D1-MSNs	naive	4R	M	-85.31	120	0	0	0	0	0	0	1	3	4	5	7	8	8	9	9	9	2.65	10.73
	77	D1-MSNs	naive	4R	M	-80.72	140	0	0	0	0	0	0	0	1	5	7	9	11	12	13	14	14	1.22	11.37
	78	D1-MSNs	naive	6R	M	-78.45	180	0	0	0	0	0	0	0	0	0	1	2	4	6	7	7	7	0.67	10.04
	79	D1-MSNs	naive	6R	M	-87.59	80	0	0	0	0	1	3	5	8	10	12	14	15	16	17	17	17	0.82	11.68
	80	D1-MSNs	naive	6R	M	-86.92	120	0	0	0	0	0	0	1	3	5	7	9	10	11	11	11	11	1.21	16.83
	81	D2-MSNs	naive	11R	M	-76.32	160	0	0	0	0	0	0	0	0	2	4	8	10	14	16	18	18	1.18	10.2807
	82	D2-MSNs	naive	11R	M	-80.12	200	0	0	0	0	0	0	0	0	0	0	1	7	9	13	15	15	2.1	13.0997
	83	D2-MSNs	naive	6R	M	-74.57	120	0	0	0	0	0	0	1	1	2	3	4	6	7	8	8	8	0.26	11.56
	84	D2-MSNs	naive	11R	M	-81.2	140	0	0	0	0	0	0	0	1	4	8	12	15	15	17	17	17	2.88	11.8679
	85	D2-MSNs	naive	3R	M	-77.39	100	0	0	0	0	0	1	3	7	9	14	16	18	19	19	19	19	2.95	10.0598
	86	D2-MSNs	naive	4R	M	-80.63	120	0	0	0	0	0	0	1	3	4	6	8	10	12	13	13	14	2.44	12.62
	87	D2-MSNs	naive	3R	M	-79.01	100	0	0	0	0	0	1	3	5	7	9	11	13	14	14	14	14	1.38	7.86941
	88	D1-MSNs	naive	1F	M	NA	120	0	0	0	0	0	0	1	2	3	5	7	9	11	11	11	11	NA	NA
	89	D1-MSNs	naive	2F	M	NA	120	0	0	0	0	0	0	1	3	5	8	10	11	12	13	13	14	NA	NA
	90	D1-MSNs	naive	2F	M	NA	140	0	0	0	0	0	0	0	1	2	3	5	7	7	9	9	9	NA	NA
	91	D1-MSNs	naive	3F	M	NA	140	0	0	0	0	0	0	0	1	3	5	7	9	11	12	12	12	NA	NA
	92	D1-MSNs	naive	3F	M	NA	80	0	0	0	0	1	2	4	6	7	8	9	10	11	11	11	11	NA	NA
	93	D1-MSNs	naive	4F	M	NA	80	0	0	0	0	1	2	3	4	6	8	10	11	12	13	14	14	NA	NA
	94	D1-MSNs	naive	4F	M	NA	60	0	0	0	1	1	2	3	4	6	10	12	12	12	12	12	12	NA	NA
	95	D2-MSNs	naive	22F	M	NA	120	0	0	0	0	0	0	1	3	7	9	11	13	13	14	14	14	NA	NA
	96	D2-MSNs	naive	23F	M	NA	120	0	0	0	0	0	0	1	3	5	7	9	11	12	13	13	13	NA	NA
	97	D2-MSNs	naive	23F	M	NA	120	0	0	0	0	0	0	1	3	6	8	10	12	13	14	14	14	NA	NA

## Sheet: Figure 7a-m
Figure 7a-m
	GEO Accession number:	GSE289612 - Cocaine-context memories are transcriptionally encoded in nucleus accumbens Arc ensembles

## Sheet: Figure 8a-f
Figure 8a-f
	GEO Accession number:	GSE289612 - Cocaine-context memories are transcriptionally encoded in nucleus accumbens Arc ensembles

## Sheet: Supp Figure 1a-h
Suplementary Figure 1a-h
		Sex	Regimen	Context	c-fos mRNA relative Ratio	Fosb mRNA relative Ratio	Zif268 mRNA relative Ratio	Npas4 mRNA relative Ratio	Locomotion (cm)
		Male	Acute	Ctxt Only	1.207	1.2167	1.272	1.1859	2326.5
		Male	Acute	Ctxt Only	1.379	1.2836	1.2511	1.013	3872.3
		Male	Acute	Ctxt Only	0.781	0.7366	0.7802	0.7851	2278.5
		Male	Acute	Ctxt Only	0.85	0.8947	0.8334	0.9466	1966.7
		Male	Acute	Ctxt Only	1.147	0.9617	1.3868	1.2714	2992.5
		Male	Acute	Ctxt Only	0.592	0.7177	0.7286	0.7782	3147.9
		Male	Acute	Ctxt Only	1.045	0.6218	0.7477	1.0196	3153
		Male	Acute	Ctxt+Coc	3.163	2.6398	1.6945	1.7034	20507
		Male	Acute	Ctxt+Coc	2.907	2.7011	1.833	1.9306	13148
		Male	Acute	Ctxt+Coc	2.934	2.1823	1.4364	1.4853	10559
		Male	Acute	Ctxt+Coc	2.103	2.0725	1.3679	1.8075	23019
		Male	Acute	Ctxt+Coc	3.451	2.2498	1.5585	1.4871	31468
		Male	Acute	Ctxt+Coc	2.121	3.1106	1.917	2.2747	10542
		Male	Acute	Ctxt+Coc	2.104	2.0709	1.5994	1.2079	12358
		Male	Repeated	Ctxt Only	1.071	0.682	0.5316	1.4244	8834.8
		Male	Repeated	Ctxt Only	0.411	0.2739	0.3111	0.9573	4917.2
		Male	Repeated	Ctxt Only	2.101	1.0273	1.0466	1.43	7531.2
		Male	Repeated	Ctxt Only	1.374	1.1279	1.1604	1.3754	7155.3
		Male	Repeated	Ctxt Only	1.299	1.0181	1.0231	0.9714	9332.1
		Male	Repeated	Ctxt Only	0.599	0.645	0.7651	0.7916	7496.8
		Male	Repeated	Ctxt Only	0.476	0.27	0.2296	0.675	10238
		Male	Repeated	Ctxt Only	1.192	1.6673	1.5585	1.3333	5696.7
		Male	Repeated	Ctxt Only	0.979	0.6873	0.767	0.8346	7705.8
		Male	Repeated	Ctxt Only	0.662	0.441	0.3959	0.6409	8679.4
		Male	Repeated	Ctxt+Coc	2.978	2.5247	1.9354	2.2659	18370
		Male	Repeated	Ctxt+Coc	1.015	0.8281	0.5819	1.366	25321
		Male	Repeated	Ctxt+Coc	1.682	1.4434	1.5391	1.4897	10344
		Male	Repeated	Ctxt+Coc	3.291	2.4582	1.6454	1.9935	30263
		Male	Repeated	Ctxt+Coc	1.595	1.2844	1.113	1.3638	18621
		Male	Repeated	Ctxt+Coc	2.201	1.8479	1.1943	1.4884	15878
		Male	Repeated	Ctxt+Coc	1.949	4.5437	1.3384	1.6151	12266
		Male	Repeated	Ctxt+Coc	1.876	1.6316	1.4271	1.9258	22523
		Male	Repeated	Ctxt+Coc	1.345	0.885	0.6494	1.0122	10939
		Male	Repeated	Ctxt+Coc	0.972	0.6654	0.4669	0.8161	35425

[truncated: 10 more sheets: Supp Figure 2a-c, Supp Figure 3d, Supp Figure 4a,b, Supp Figure 5a, Supp Figure 5d-g, Supp Figure 6c, Supp Figure 6f, Supp Figure 9c-e, Supp Figure 11b, Supp Figure 11c]
